# Supplementary material for: Neurobehavioral and Molecular Alterations Following Single and Combined Exposure to Chlorpyrifos and PFHxS in Developing Zebrafish (Danio rerio)
Source: Toxics. 2026 Jun 27;14(7):566. doi: 10.3390/toxics14070566 (PMC13418585; doi:10.3390/toxics14070566)
Supplement: Supplementary file 1 [file toxics-14-00566-s001.zip]

Archive with 4 entries (4 files):
- toxics-4348990 Supplemental File S1 data_qPCR_R1.pdf
- toxics-4348990 Supplemental File S2 data_Valle et al_R1.pdf
- toxics-4348990 Supplemental File S3 methods_Valle et al., 2026_R1.pdf
- toxics-4348990 Supplemental Table S2 _R1.xlsx
