# Supplementary material for: Neurobehavioral and Molecular Alterations Following Single and Combined Exposure to Chlorpyrifos and PFHxS in Developing Zebrafish (Danio rerio)
Source: Toxics. 2026 Jun 27;14(7):566. doi: 10.3390/toxics14070566 (PMC13418585; doi:10.3390/toxics14070566)
Supplement: Supplementary file 1 [file toxics-14-00566-s001.zip › toxics-4348990 Supplemental Table S2 _R1.xlsx]

## Sheet: Normalized VMR Data 
Dark Period 1											Light Period 1											Dark Period 2											Light Period 2											Dark Period 3
DMSO	ERM	CPF 0.7	CPF 7	CPF 70	CPF 700	PFHxS	C+ P 0.7	C+ P 7	C+ P 70	C+ P 700	DMSO	ERM	CPF 0.7	CPF 7	CPF 70	CPF 700	PFHxS	C+ P 0.7	C+ P 7	C+ P 70	C+ P 700	DMSO	ERM	CPF 0.7	CPF 7	CPF 70	CPF 700	PFHxS	C+ P 0.7	C+ P 7	C+ P 70	C+ P 700	DMSO	ERM	CPF 0.7	CPF 7	CPF 70	CPF 700	PFHxS	C+ P 0.7	C+ P 7	C+ P 70	C+ P 700	DMSO	ERM	CPF 0.7	CPF 7	CPF 70	CPF 700
0.038626	8.38147	1.39141	0.18828	0.983927	2.10598	0.175253	0.029878	3.46348	2.91965	0.864789	2.79876	1.92282	0.939814	0.20005	0.807879	2.37833	1.3401	1.25408	0.235428	1.72714	0.410002	0.227541	0.640612	0.492653	0.109874	0.328128	0.049873	0.285457	0.199712	0.242373	0.715909	0.298449	5.75267	6.75343	5.48001	6.89071	2.36727	3.43634	5.40993	3.87628	2.07967	8.65516	5.06908	0.559495	0.380572	0.588125	0.221664	0.430218	0.248732
0.141314	7.12691	1.72565	0.231786	6.62313	0.403013	0.463335	2.78329	0.953953	4.81608	0.288464	0.469121	0.426409	1.05022	0.333494	0.48867	0.102062	0.879693	0.664415	0.200839	0.21453	0.202187	0.262762	0.894854	0.799467	0.363526	0.480242	0.06046	0.220754	0.302168	0.588004	0.787189	0.489248	0.422633	0.078512	1.2209	0.847718	0.35252	0.896331	1.90381	0.456968	0.773006	0.218618	0.299274	0.746571	0.73234	0.772664	0.648372	0.840245	0.720811
0.996067	8.5316	1.74491	0.498019	3.53263	5.983	0.916734	0.152348	0.343987	7.93579	0.208007	0.283167	0.427433	1.70984	0.410403	0.343849	0.196507	0.317574	0.197024	0.13336	0.664038	0.072327	0.632245	1.47221	0.932593	0.534254	0.913694	0.563296	0.293983	0.454393	0.695522	1.51996	0.598348	0.209419	0.488178	0.334459	0.288907	0.705664	1.09943	2.79948	1.23136	0.270953	0.356482	0.366888	0.841349	0.95244	0.786013	0.962116	1.22705	0.782945
0.352511	9.00944	1.06948	0.677665	3.41216	0.09276	1.20428	5.08584	0.287832	7.96126	1.74665	0.650693	0.710171	2.96545	0.261652	1.04724	0.825359	0.21288	0.244489	0.490714	0.651486	0.363042	1.12666	1.24243	0.782151	0.64266	0.671757	0.949191	0.434874	0.280472	0.862052	1.64501	0.547805	0.172419	1.60816	0.501204	0.018844	0.337462	4.85612	4.46869	0.411769	0.339575	0.220922	0.549153	1.02881	0.982673	0.846252	0.773858	1.01877	0.958998
0.844062	6.29652	0.504934	0.290158	7.84517	2.35355	0.512009	0.360777	0.167027	8.76317	8.08238	1.02948	0.850146	1.9932	0.256385	1.02638	0.917664	0.223678	0.157543	0.552138	0.500238	0.234814	1.32041	1.00256	0.78665	0.859542	0.665414	0.762301	0.429217	0.679398	0.800045	2.02721	0.615199	0.248417	0.508315	0.924332	0.565705	0.605778	0.646182	4.80478	0.249125	0.237641	0.354385	0.450863	0.837621	0.96269	0.88583	1.1734	0.924279	0.983173
4.42472	6.90402	0.8317	0.936357	4.55643	0.36435	6.16907	0.713824	1.20469	8.92796	10.2902	1.13498	0.936315	1.10212	0.226096	0.872809	1.06716	0.150647	0.328842	0.782001	0.593372	0.1571	1.23206	1.42965	0.775948	0.80807	0.848448	0.830673	0.495855	0.853396	0.873138	2.08453	0.746144	0.060329	0.660303	0.304861	0.902219	0.24458	0.785466	2.92894	0.513758	0.43186	0.123415	0.835011	1.12555	1.00811	0.932723	0.802652	1.25526	1.29328
2.48273	7.90815	1.14026	0.31682	5.11123	1.50664	2.03143	0.095966	0.292619	9.15114	1.68063	0.992949	1.1562	0.410164	0.350172	0.578771	0.990229	0.274055	0.592244	0.643311	1.05742	0.263171	1.41609	1.65213	0.948523	0.76325	1.06594	0.91415	0.819345	0.858291	0.68405	2.03185	0.918107	0.367037	0.557438	0.192551	0.608041	0.24648	0.960668	11.0605	0.268053	4.36623	0.100625	1.09908	1.49036	1.0986	0.839267	1.02405	1.07058	1.23645
0.287477	8.64918	1.38394	0.961882	11.8943	3.09055	1.24093	0.170662	1.22519	9.73696	1.24994	0.670549	0.670513	0.043773	0.631889	0.620757	0.04447	0.342219	0.228437	0.63648	0.713679	0.075791	1.70852	1.20948	0.871975	0.797966	1.14997	0.670648	0.716664	0.799134	0.9534	1.92572	1.12916	0.204448	0.718144	0.294049	0.077958	0.058526	0.842749	4.69464	0.379763	2.44685	0.300336	1.86	1.30536	0.783968	0.858668	0.92529	1.18591	1.02897
0.432495	8.06239	1.02986	1.42605	17.829	1.60875	1.42413	2.12458	0.185283	10.9803	3.21546	0.552454	1.24247	0.453422	0.485336	0.687328	0.077792	1.2136	0.071448	0.786744	0.770801	0.075634	1.07187	1.06192	0.77295	1.04743	1.24987	0.628923	0.510591	0.783752	0.900509	1.86541	1.17393	1.30728	0.213879	0.405708	0.18242	0.259264	0.978161	1.13867	0.321429	0.723075	0.213571	4.60001	1.07859	0.830232	0.892913	1.11502	1.30083	1.21416
1.21635	7.06506	1.10433	0.854953	8.31318	2.49018	5.18133	0.629934	0.159616	9.20224	11.244	1.41785	1.57017	0.234723	0.348002	1.0589	0.490853	1.91474	0.068479	1.1618	2.56187	0.48802	1.00182	0.909581	0.598322	0.947406	0.764829	0.688185	0.73907	0.958444	0.615127	1.86001	1.28484	1.25535	0.118211	0.344292	0.512659	0.270478	0.648647	1.08727	0.058973	0.647417	0.19634	0.422397	0.986295	0.987927	0.850853	1.08536	1.15372	1.07064
1.02904	0.552135	1.29458	0.571851	0.503998	0.963206	0.488201	0.647351	0.290332	0.065817	1.69075	2.86178	2.11641	2.63691	1.68319	0.665811	9.96227	0.668639	1.34599	0.703755	0.815006	4.28301	0.569964	0.479451	0.622725	0.691205	0.244258	0.245014	0.446558	0.678201	0.353163	0.973216	1.03083	4.72047	5.97942	7.09047	1.90297	0.749301	8.08853	1.95988	5.74818	1.16284	3.27927	5.37843	0.716833	0.632144	0.763255	0.700208	0.302829	0.407295
1.14098	0.594273	1.85305	0.427268	0.458039	1.08241	0.474079	0.580886	0.278518	0.168966	2.05502	0.232709	0.673457	0.317164	0.48814	0.067933	0.812821	0.196183	0.150989	0.084421	0.353222	0.111753	0.86928	0.70612	0.857433	0.515276	0.457438	0.343861	0.510912	0.705994	0.235176	0.750095	0.986524	0.420348	0.689754	0.041743	1.77257	2.00411	0.605759	0.559622	0.717226	0.049615	1.4673	0.102278	0.68616	0.73386	1.09053	0.572754	0.468836	0.852259
0.884563	0.500443	0.742446	0.53546	0.240067	0.728919	0.484824	0.465883	0.32856	0.268069	1.80667	0.415054	0.353237	0.266092	0.351834	0.043995	1.11542	0.257911	0.038798	0.053747	1.02956	0.395213	0.91488	0.718434	0.955526	0.36339	0.412533	0.809674	0.460766	0.650895	0.375818	0.565049	1.12988	0.814033	1.49116	0.019525	3.71082	1.11356	0.448985	0.705384	1.34289	0.555567	1.08154	0.381607	0.951951	0.862623	1.18985	0.822464	0.639115	1.07325
0.948851	0.612412	0.825622	0.469582	0.260902	1.3582	0.469341	0.395412	0.30062	0.260932	0.819997	0.651976	0.283348	0.176664	0.322124	0.013542	0.702787	0.246589	0.176405	0.772888	0.263128	0.550546	1.10781	0.684733	1.28475	0.436244	0.566102	1.1728	0.597419	0.707047	0.383959	0.572599	1.48526	0.39616	0.957198	0.149642	4.32416	0.697195	1.70671	0.268504	1.31051	0.293255	1.66696	0.806367	1.1732	0.888952	1.71548	7.11819	0.790985	1.00659
0.922016	0.185911	0.250727	0.497232	0.608081	0.715915	0.437441	0.410086	0.412504	0.469652	0.555535	0.524125	0.31914	0.207518	0.399889	0.070528	0.169735	0.207651	0.10506	0.032738	0.088273	0.075726	1.07983	0.722498	1.46202	0.417093	0.183408	1.10473	0.709797	0.566067	0.583646	0.627986	1.3573	0.44705	1.27248	0.155604	1.51685	0.079352	1.52804	0.160564	1.03144	0.030684	0.204017	0.469699	1.21623	0.931858	1.78086	12.038	0.757921	1.21023
0.962233	0.275959	0.484265	0.613646	0.618704	0.923121	0.34649	0.438563	0.460173	0.412235	1.09684	1.39022	0.038385	0.028231	0.334987	0.131694	0.044725	0.987858	0.278805	0.032628	0.098025	0.10039	1.16196	0.80583	1.83805	0.299814	0.191681	1.41472	0.656958	0.809925	0.437795	0.663416	1.45453	0.392342	0.97068	0.039902	1.04941	0.054479	0.848635	0.331357	0.949453	0.303417	0.91883	0.051849	1.19121	1.11417	1.77985	11.6502	0.668953	0.941809
1.04368	0.327286	0.267354	0.557659	0.405797	1.05952	0.20654	0.302094	0.433442	0.337428	1.20033	0.343755	0.160523	0.285488	0.473334	0.013338	1.0247	0.843157	0.349324	0.051712	0.153801	0.883416	1.18304	0.737766	2.06559	0.286481	0.22401	1.33773	0.604514	0.567556	0.665634	0.475166	1.31916	0.337048	0.776073	0.019718	1.89701	0.059243	0.678656	0.251017	0.360237	0.388993	0.517501	0.352298	1.16372	0.926975	1.71307	11.6135	0.859689	1.41985
0.980837	0.167363	0.149317	0.652394	0.450635	0.615031	0.209198	0.430071	0.328012	0.261465	1.15932	0.368002	0.138833	0.62252	0.329499	0.028491	1.35027	1.70269	0.11072	0.053471	0.697651	1.30378	1.14355	0.728091	2.02774	0.256116	0.440672	1.41592	0.605568	0.816245	0.506991	0.332124	1.46078	0.733452	1.3868	0.064012	0.773131	0.056879	0.705397	0.20901	0.594932	0.514876	1.92596	0.810181	0.955525	0.758698	1.88458	11.625	0.657937	1.2284
0.871451	0.347946	0.009974	0.367118	0.377928	0.954692	0.188822	0.492603	0.188642	0.238053	1.14554	1.74856	0.439382		0.262929	0.086965	2.12435	0.499157	0.033404	0.048956	0.474411	2.3781	0.958763	0.568711	1.99105	0.185042	0.511216	1.23023	0.511569	0.727055	0.3008	0.305648	1.83012	0.664738	2.09179		4.01951	0.330873	0.158226	0.407176	0.337192	0.364616	1.64302	0.621589	0.863449	0.754918	1.7483	11.8062	0.715551	1.18786
1.61481	0.277256	0.169391	0.368879	0.412222	1.08976	0.263914	0.353629	0.09162	0.208566	1.08894	1.46381	0.287787		0.503789	1.02923	5.10556	0.563388	0.23661	0.058999	0.482331	1.68582	1.01093	0.598912	2.13505	0.175368	0.503083	1.36475	0.333377	0.64985	0.357831	0.242542	1.65205	1.07436	1.82798		2.85251	2.71114	0.276529	0.166529	0.771997	0.378622	0.814132		1.08172	0.771931	1.65945	11.4279	0.75725	1.29609
0.629069	1.32812		1.14867	1.55947		1.6912	1.33711	0.474742	1.80867		5.98392	7.16498		6.56311	5.69527		10.6275	6.34512	7.70237	5.54734		0.242421	0.566833		0.047636	0.058917		0.259245	0.564092	0.169179	0.567152		4.57739	8.78397		9.58432	0.541206		6.18207	3.54851	4.04926	7.7823		0.696806	0.809804		0.426955	0.216372
1.22653	0.915872		0.635739	1.79763		1.97347	0.997503	0.249945	1.10135		1.00167	0.678774		0.678272	0.382241		0.842535	0.530563	0.946203	0.650024		0.587474	0.829253		0.064535	0.211203		0.745058	0.721006	0.677411	0.656494		0.483376	0.585027		1.81731	0.357684		1.01168	0.28184	1.07117	0.253509		0.873793	0.980162		0.331038	1.23708
0.978513	1.11703		0.629714	2.10123		1.14229	1.07875	0.186562	1.76829		0.192226	1.32645		0.405358	1.16215		8.18255	0.22325	10.6287	0.08529		0.991962	0.7874		0.196588	0.523594		0.700081	1.04478	0.717708	1.07301		0.249759	0.35931		1.22446	0.326037		1.24401	0.461984	1.56615	0.790596		1.11143	0.99324		0.978009	1.08399
1.15628	0.640969		0.796726	1.45051		1.86059	1.19631	0.75681	0.926188		0.296143	1.16667		6.3499	0.263375		9.7886	0.833566	4.20058	0.333645		1.08691	1.11351		0.397043	0.398993		1.17154	0.891471	0.754755	1.37494		0.204645	0.429993		0.89825	5.15167		0.364744	0.606831	1.50314	0.898407		1.16761	0.995592		0.903329	1.17387
1.18687	0.956094		0.267836	1.4963		1.77821	1.07953	0.38671	1.04109		0.215647	1.2595		0.90326	0.290551		10.63	1.31304	1.62952	0.259452		1.38928	1.03924		0.528566	0.720288		1.45828	1.16884	1.12228	1.47433		0.153418	0.232335		0.859202	1.76323		0.17111	0.719067	1.04414	0.15733		1.13678	0.895953		1.02038	1.40468
0.780185	0.729231		0.662361	1.09297		1.45696	1.11105	0.414134	1.24155		0.156235	0.499535		0.443276	0.084968		0.843687	0.288726	2.98915	0.308496		1.22601	1.55781		0.65264	1.08926		1.25511	1.06723	0.958006	1.58888		0.713181	0.756607		1.60245	0.104809		0.255308	0.281248	1.61771	3.69431		0.881918	1.01407		1.08913	1.59142
0.879847	0.839292		0.340045	1.13593		1.63991	1.1306	0.285443	1.32801		0.764275	0.323616		1.73284	1.0503		1.0992	0.072746	1.34263	0.607402		1.27766	0.869192		0.637308	1.02772		1.41653	1.13669	1.19365	1.61175		0.671449	0.730676		0.824584	0.470236		0.266466	0.370837	1.95501	5.85313		0.993127	1.36609		1.26118	1.91536
0.755727	0.613671		0.39263	0.983318		1.67786	1.07492	0.266217	0.751359		0.591619	2.34599		4.23683	0.058013		1.29024	0.561102	2.63006	0.432675		1.1472	0.822132		0.546911	1.11163		1.35148	0.990545	9.67228	1.72131		0.939475	0.226935		0.06922	0.745324		0.419517	0.387641	1.36892	1.87822		1.16428	1.10125		1.11656	1.72143
0.792155	0.740865		0.446693	0.423823		1.76801	0.901536	0.598897	0.624793		0.242081	0.340862		0.791073	0.028555		1.3768	0.534277	2.07172	0.412388		0.95098	0.808308		0.822862	1.21765		1.24415	0.900193	12.0737	1.51768		1.21279	0.498436		0.689945	0.302768		0.439729	1.30282	1.74323	2.24758		0.98988	0.92835		0.886864	1.34866
1.21635	0.867382		0.571308	0.430861		0.928312	0.876853	0.242846	0.747104		0.556182	0.686378		0.526	0.665811		2.51541	0.362525	1.46322	0.615147		1.1001	1.08983		0.728189	1.21791		1.38843	1.34094	2.07124	1.30453		0.794514	0.385697		0.304138	0.749301		0.175714	4.11637	0.577996	4.4281		0.98437	0.769593		0.771724	1.1696
1.02904	0.552135		0.571851	0.503998		0.488201	0.647351	0.290332	0.065817		2.86178	2.11641		1.68319	0.067933		0.668639	1.34599	0.703755	0.815006		0.569964	0.479451		0.691205	0.244258		0.446558	0.678201	0.353163	0.973216		4.72047	5.97942		1.90297	2.00411		1.95988	5.74818	1.16284	3.27927		0.716833	0.632144		0.700208	0.302829
1.14098	0.594273		0.427268	0.458039		0.474079	0.580886	0.278518	0.168966		0.232709	0.673457		0.48814	0.043995		0.196183	0.150989	0.084421	0.353222		0.86928	0.70612		0.515276	0.457438		0.510912	0.705994	0.235176	0.750095		0.420348	0.689754		1.77257	1.11356		0.559622	0.717226	0.049615	1.4673		0.68616	0.73386		0.572754	0.468836
0.884563	0.500443		0.53546	0.240067		0.484824	0.465883	0.32856	0.268069		0.415054	0.353237		0.351834	0.013542		0.257911	0.038798	0.053747	1.02956		0.91488	0.718434		0.36339	0.412533		0.460766	0.650895	0.375818	0.565049		0.814033	1.49116		3.71082	0.697195		0.705384	1.34289	0.555567	1.08154		0.951951	0.862623		0.822464	0.639115
0.948851	0.612412		0.469582	0.260902		0.469341	0.395412	0.30062	0.260932		0.651976	0.283348		0.322124	0.070528		0.246589	0.176405	0.772888	0.263128		1.10781	0.684733		0.436244	0.566102		0.597419	0.707047	0.383959	0.572599		0.39616	0.957198		4.32416	0.079352		0.268504	1.31051	0.293255	1.66696		1.1732	0.888952		7.11819	0.790985
0.922016	0.185911		0.497232	0.608081		0.437441	0.410086	0.412504	0.469652		0.524125	0.31914		0.399889	0.131694		0.207651	0.10506	0.032738	0.088273		1.07983	0.722498		0.417093	0.183408		0.709797	0.566067	0.583646	0.627986		0.44705	1.27248		1.51685	0.054479		0.160564	1.03144	0.030684	0.204017		1.21623	0.931858		12.038	0.757921
0.962233	0.275959		0.613646	0.618704		0.34649	0.438563	0.460173	0.412235		1.39022	0.038385		0.334987	0.013338		0.987858	0.278805	0.032628	0.098025		1.16196	0.80583		0.299814	0.191681		0.656958	0.809925	0.437795	0.663416		0.392342	0.97068		1.04941	0.059243		0.331357	0.949453	0.303417	0.91883		1.19121	1.11417		11.6502	0.668953
1.04368	0.327286		0.557659	0.405797		0.20654	0.302094	0.433442	0.337428		0.343755	0.160523		0.473334	0.028491		0.843157	0.349324	0.051712	0.153801		1.18304	0.737766		0.286481	0.22401		0.604514	0.567556	0.665634	0.475166		0.337048	0.776073		1.89701	0.056879		0.251017	0.360237	0.388993	0.517501		1.16372	0.926975		11.6135	0.859689
0.980837	0.167363		0.652394	0.450635		0.209198	0.430071	0.328012	0.261465		0.368002	0.138833		0.329499	0.086965		1.70269	0.11072	0.053471	0.697651		1.14355	0.728091		0.256116	0.440672		0.605568	0.816245	0.506991	0.332124		0.733452	1.3868		0.773131	0.330873		0.20901	0.594932	0.514876	1.92596		0.955525	0.758698		11.625	0.657937
0.871451	0.347946		0.367118	0.377928		0.188822	0.492603	0.188642	0.238053		1.74856	0.439382		0.262929	1.02923		0.499157	0.033404	0.048956	0.474411		0.958763	0.568711		0.185042	0.511216		0.511569	0.727055	0.3008	0.305648		0.664738	2.09179		4.01951			0.407176	0.337192	0.364616	1.64302		0.863449	0.754918		11.8062	0.715551
	0.277256		0.368879	0.412222		0.263914	0.353629	0.09162	0.208566		1.46381	0.287787		0.503789			0.563388	0.23661	0.058999	0.482331		1.01093	0.598912		0.175368	0.503083		0.333377	0.64985	0.357831	0.242542		1.07436	1.82798		2.85251			0.166529	0.771997	0.378622	0.814132		1.08172	0.771931		11.4279	0.75725
[truncated: 5 more columns]
